# Supplementary material for: Machine Learning for the Interpretation of Serum Protein and Immunofixation Electrophoresis in Multiple Myeloma: A Scoping Review
Source: Diagnostics (Basel). 2026 Jul 14;16(14):2201. doi: 10.3390/diagnostics16142201 (PMC13409347; doi:10.3390/diagnostics16142201)
Supplement: Supplementary file 1 [file diagnostics-16-02201-s001.zip]

Archive with 1 entries (1 files):
- diagnostics-4290063-supplementary.pdf
